# Supplementary material for: Piscichuvirus-Associated Severe Meningoencephalomyelitis in Aquatic Turtles, United States, 2009–2021
Source: Emerg Infect Dis. 2024 Feb;30(2):280–8. doi: 10.3201/eid3002.231142 (PMC10826744; doi:10.3201/eid3002.231142)
Supplement: Appendix — Additional information for study of piscichuvirus-associated severe meningoencephalomyelitis in aquatic turtles, United States, 2009–2021. [file 23-1142-Techapp-s1.xlsx]

## Sheet: Laminoacid_pairwise_identities
Article DOI: https://doi.org/10.3201/eid3002.231142
Piscichuvirus-Associated Severe Meningoencephalomyelitis in Aquatic Turtles, United States, 2009–2021
Appendix Table. Percentage pairwise amino acid identities of FTuNV1 and STuNV1 sequences
Families		Chuviridae																																													Myriaviridae	Crepuscuviridae	Aliusviridae
	Accession number and Names	OQ547744	OQ547745	OQ547746	MN567051	MG600009	MG600010	MW645030	KX884439	ON125109	MW029967	KM460042	MK026591	MN025520	MN599998	KM817594	KM817593	KM817611	KU230451	KM817595	KM817609	KM817606	BK061669	MT153506	MH188031	MH188036	KM817610	KU095839	KX924630	MH620818	KX884427	KM817604	KM817597	KX884424	MW291694	MW291695	KX884419	BK061671	MF360789	KX884451	KM817601	MW039257	BK061673	KM817599	KX884458	KX884409	KX884444	MW039261	MW039254
Chuviridae	OQ547744 - freshwater turtle neural virus 1/alligator snapping turtle
	OQ547745 - sea turtle neural virus 1/kemp ridley turtle	91.566
	OQ547746 - sea turtle neural virus 1/loggerhead turtle	91.566	99.814
	Herr Frank virus -1 (MN567051)	46.323	46.551	46.505
	Guangdon red-banded snake chuvirus-like virus (MG600009)	46.676	46.814	46.814	46.104
	Wenling fish chu-like virus (MG600010)	42.103	42.378	42.378	42.568	42.304
	Hardyhead chuvirus (MW645030)	42.239	42.515	42.515	40.642	42.088	38.288
	Sanxia shrimp virus 4 (KX884439)	36.765	37.358	37.403	36.936	36.414	34.068	33.546
	Freshwater macrophyte associated chu-like virus (ON125109)	33.933	34.607	34.562	32.916	33.498	31.25	31.359	31.723
	Nuomin virus (MW029967)	24.358	24.584	24.629	24.358	23.361	23.982	24.152	23.786	23.216
	Suffolk virus (KM460042)	23.982	24.434	24.48	23.982	23.527	23.241	23.73	23.861	23.022	75.956
	Genoa virus (MK026591)	24.445	24.762	24.762	24.366	24.24	23.658	24.204	25.045	23.411	49.267	50.897
	Brown dog tick virus 2 (MN025520)	25.238	25.238	25.238	26.168	25.068	25	25.273	24.626	25.123	42.774	42.687	42.982
	Karukera tick virus (MN599998)	25.386	25.568	25.568	25.941	25.159	24.556	25.228	24.546	24.63	43.206	43.761	43.186	82.075
	Changping tick virus 2 (KM817594)	26.022	25.886	25.886	25.941	25.387	23.964	24.863	24.819	24.45	44.075	45.229	43.877	63.316	63.978
	Bole tick virus 3 (KM817593)	24.762	24.898	24.898	25.953	24.659	24.431	24.124	24.377	24.574	44.665	45.087	45.853	49.423	50.323	50.554
	Wuhan tick virus 2 (KM817611)	23.743	23.788	23.788	24.675	24.157	23.617	24.977	22.441	23.78	38.666	39.299	38.311	37.278	37.75	38.206	37.574
	lone star tick chuvirus 1 (KU230451)	23.895	24.256	24.256	25.068	23.476	24.041	24.492	23.215	23.532	39.136	40.274	38.965	38.002	38.202	38.749	37.843	57.273
	Changping tick virus 3 (KM817595)	23.717	23.356	23.402	23.943	23.986	23.997	23.173	23.698	22.586	39.202	39.226	40.395	38.278	38.306	37.713	37.245	35.794	36.501
	Wuhan louse fly virus 7 (KM817609)	22.508	22.688	22.643	23.317	22.931	22.192	23.569	22.077	22.514	35.925	37.112	34.691	32.998	34.155	34.84	34.522	31.752	32.261	31.713
	Wuhan louse fly virus 6 (KM817606)	22.855	23.216	23.216	23.644	23.439	22.624	22.388	22.627	21.696	35.775	36.276	34.265	32.525	33.318	34.735	34.783	31.515	32.308	31.624	50.753
	Belostoma flumineum mononega-like virus (BK061669)	23.559	23.786	23.786	25.011	25.601	24.512	24.158	24.356	24.496	35.232	35.63	36.235	36.609	36.426	35.878	35.757	32.79	32.653	33.154	31.364	30.368
	Dermapteran chu-related virus 142 (MT153506)	23.266	23.221	23.221	24.387	24.007	24.19	22.506	24.318	22.407	34.262	34.398	34.248	34.388	33.991	34.541	33.899	32.489	31.88	31.002	31.543	32.026	33.181
	Culex mosquito virus 4 (MH188031)	23.87	24.277	24.186	25.512	25.805	25.159	23.933	25.534	24.163	25.544	25.486	25.487	27.413	27.244	27.108	26.337	24.172	25.236	24.733	24.203	23.932	26.522	26.03
	Culex mosquito virus 5 (MH188036)	24.228	24.545	24.455	25.466	25.874	25.284	23.783	25.295	23.718	25.238	24.909	24.886	26.378	26.695	26.288	25.7	23.403	24.484	23.89	23.629	23.683	26.395	25.441	86.935
	Wuhan mosquito virus 8 (KM817610)	24.546	24.546	24.501	25.831	26.012	25.148	23.92	25.057	23.629	25.092	25.079	24.876	27.092	27.092	26.232	25.961	23.75	24.877	24.149	23.574	23.807	25.811	25.068	78.233	88.766
	Imjin River virus 1 (KU095839)	24.297	24.388	24.343	26.004	25.853	25.08	24.351	24.829	23.929	25.611	25.959	25.057	27.186	27.277	26.507	26.552	24.642	25.617	25.114	23.842	24.144	26.071	25.817	80.858	80.14	82.263
	Mos8Chu0 chuvirus (KX924630)	25.858	25.858	25.858	26.187	26.688	26.172	23.899	25.234	23.493	25.102	24.823	26.243	26.414	26.203	25.936	25.434	24.256	23.946	23.86	23.778	23.053	25.343	23.975	29.425	28.918	29.161	29.938
	Lampyris noctiluca chuvirus-like virus 1 (MH620818)	25.632	25.361	25.361	26.235	24.503	24.144	23.84	25.575	25.156	25.26	26.146	26.181	26.868	26.688	26.913	26.712	23.612	23.86	24.681	22.878	22.38	24.921	26.637	29.749	29.327	30.112	30.036	27.868
	Hubei chuvirus-like virus 3 (KX884427)	26.814	26.859	26.859	26.664	25.484	26.126	25.124	25.767	25.222	26.812	26.488	26.67	27.633	28.218	26.958	26.754	24.144	24.813	25.322	24.767	24.392	26.646	26.444	30.179	29.821	30.247	30.243	27.953	40.56
	Wuchang cockroach virus 3 (KM817604)	25.101	25.462	25.417	26.316	25.292	25.619	23.942	24.888	24.124	26.009	25.728	26.38	26.517	26.349	26.214	26.661	24.492	24.369	25.731	23.676	24.335	25.224	26.161	29.441	28.697	29.213	29.15	29.342	33.156	34.603
	Lishi spider virus 1 (KM817597)	26.18	26.225	26.27	26.079	26.639	25.627	24.491	25.034	25.357	26.897	26.977	26.754	27.586	26.543	26.86	27.483	26.45	26.98	26.782	24.753	23.585	26.354	26.967	31.341	31.209	31.502	31.727	29.146	34.501	34.971	35.497
	Hubei chuvirus-like virus 1 (KX884424)	27.705	28.158	28.158	28.986	28.546	26.636	27.096	28.416	26.304	27.562	27.236	27.441	28.1	28.474	28.61	28.054	25.75	26.247	27.258	24.82	25.101	28.076	27.667	30.437	29.919	30.214	30.864	28.857	32.284	33.228	33.906	34.773
	odonatan chu-related virus 136 (MW291694)	23.359	23.721	23.676	25.53	25.479	22.892	22.518	24.278	23.506	24.618	23.881	25.045	25.886	25.886	26.294	25.818	24.955	25.248	24.788	24.143	23.365	25.407	24.274	26.221	25.665	25.869	25.837	22.632	24.888	24.944	25.414	26.449	27.823
	odonatan chu-related virus 137 (MW291695)	23.119	23.209	23.209	24.944	24.306	22.328	22.333	23.76	23.527	24.505	24.264	25.657	25.455	25.636	26	25.806	24.563	24.459	24.359	24.119	23.792	25.238	24.319	25.926	25.101	24.944	25.407	22.957	24.91	25.526	25.571	26.323	27.785	78.388
	Hubei odonate virus 11 (KX884419)	23.157	23.564	23.519	25.643	24.705	22.509	22.368	23.32	23.29	24.878	24.638	25.272	25.899	25.99	26.127	26.162	25.135	25.473	24.652	23.96	24.311	24.762	24.863	26.209	25.371	25.259	26.356	23.449	24.933	24.922	24.877	26.742	27.392	70.082	70.569
	Chalcocoris rutilans mononega-like virus 2 (BK061671)	24.697	25.119	25.119	26.667	25.794	24.642	24.468	25.239	25.832	28.379	27.895	28.156	27.968	28.443	27.916	28.036	26.549	26.448	26.481	27.068	27.786	27.359	28.044	27.172	27.309	27.196	27.225	25.581	28.154	28.201	27.902	30.519	30.428	29.968	30.522	29.483
	Blacklegged tick chuvirus-2 (MF360789)	25.775	25.954	25.954	26.565	26.204	25.719	25.653	24.966	24.757	27.576	28.104	27.935	27.265	27.805	28.391	28.468	25.488	25.7	27.34	25.424	26.586	27.875	26.781	28.282	28.073	28.546	28.9	28.151	29.933	30.711	29.055	30.085	31.667	28.226	28.264	28.039	31.648
	Wenling crustacean virus 14 (KX884451)	26.878	27.059	27.059	26.906	27.561	26.115	24.682	26.576	25.123	27.476	26.787	27.314	27.541	27.236	27.19	26.373	25.123	25.459	25.483	24.854	23.63	27.17	25.951	27.207	26.481	26.82	27.743	27.377	28.687	27.484	27.631	30.773	30.091	25.836	25.158	25.35	28.519	28.103
	Wenzhou Crab Virus 2 (KM817601)	26.694	27.012	27.058	28.377	27.603	26.878	26.099	27.26	25.568	25.554	25.712	25.882	26.836	27.063	26.745	26.745	24.344	24.409	25.268	24.047	23.748	25.52	24.716	25.508	25.859	26.12	25.827	27.389	27.605	28.007	28.204	28.591	30.644	24.943	24.796	24.718	28.287	30.8	31.804
	Hymenopteran chu-related virus OKIAV147 (MW039257)	25.248	25.79	25.79	25.203	25.248	25.372	24.493	23.942	23.943	24.968	25.405	26.399	25.792	26.018	25.747	26.492	23.264	23.302	24.348	24.408	23.077	25.688	24.864	27.755	27.234	27.705	28.282	28.842	27.617	27.22	29.072	29.041	29.846	23.649	24.391	24.289	26.184	26.952	27.052	27.029
	Trialeurodes vaporariorum mononega-like virus 2 (BK061673)	21.577	21.036	21.036	23.732	22.087	21.219	22.676	21.676	22.089	29.059	29.577	29.176	29.704	29.717	29.945	29.613	27.986	29.095	27.176	27.597	28.41	29.923	28.273	23.633	23.24	23.094	24.221	21.997	22.48	23.705	23.393	24.257	23.344	22.692	22.668	23.195	24.233	25.022	24.234	23.609	23.477
	Tacheng Tick Virus 4 (KM817599)	25	25.09	25.09	25.686	25.588	23.769	24.57	22.848	23.501	24.194	23.73	25.326	24.3	24.526	24.706	24.538	23.31	24.163	23.405	23.97	23.321	24.404	24.007	25.507	24.616	24.391	24.786	24.945	26.464	26.598	27.118	27.285	26.914	22.157	22.067	22.122	26.321	26.64	26.831	25.056	25.449	22.695
	Wenling crustacean virus 15 (KX884458)	17.24	17.46	17.504	17.775	17.212	18.703	18.105	17.824	18.237	18.835	18.282	18.456	18.433	18.7	18.344	19.422	17.632	17.533	18.224	17.797	18.174	17.712	17.393	18.427	18.393	18.391	18.399	17.164	17.768	17.951	17.83	18.673	18.459	17.314	17.769	17.933	18.94	19.288	18.415	18.692	17.237	16.122	18.835
	Beihai barnacle virus 9 (KX884409)	19.813	20.08	20.08	19.688	19.509	19.207	19.474	19.39	18.186	18.971	19.306	19.635	19.323	18.886	19.109	19.483	18.945	18.554	18.288	18.687	17.914	18.468	17.781	19.938	19.567	19.424	19.751	18.205	18.423	19.037	18.349	19.004	18.324	17.694	17.36	17.848	19.092	18.904	20.557	19.016	18.611	16.247	20.787	17.393
Myriaviridae	Hubei myriapoda virus 8 (KX884444)	17.71	17.42	17.42	18.657	17.657	16.653	17.435	17.723	18.103	16.841	16.466	16.287	16.978	17.337	16.674	16.798	17.18	17.024	17.359	16.28	15.244	16.488	16.459	16.399	15.677	15.916	16.825	16.795	18.773	17.168	17.015	17.869	17.625	16.998	17.1	17.011	17.9	17.449	18.017	18.43	16.605	15.353	17.652	13.282	15.087
Crepuscuviridae	Megalopteran chu-related virus OKIAV119 (MW039261)	15.291	14.798	14.798	16.239	15.789	14.896	15.887	15.948	15.154	16.215	15.764	15.858	15.737	15.544	15.678	15.423	15	14.089	15.185	14.598	13.898	16.004	15.077	15.463	15.395	15.206	15.072	13.88	16.533	15.555	14.848	15.56	15.738	15.199	14.739	14.618	16.079	15.81	15.665	15.062	15.388	15.21	15.639	12.862	13.591	17.055
Aliusviridae	Hymenopteran chu-related virus OKIAV123 (MW039254)	16.357	16.439	16.439	16.66	16.625	15.594	16.57	16.16	16.585	15.396	15.889	15.318	16.591	17.046	16.591	15.929	15.051	15.435	16.324	14.491	13.902	15.753	16.081	17.112	16.861	16.728	16.536	15.704	17.141	16.85	15.755	17.092	16.901	16.049	16.049	15.451	16.964	17.604	16.598	15.673	15.796	14.65	17.812	13.487	14.32	17.25	15.422
	Scaldis River bee virus (KY053857)	16.563	16.77	16.77	16.543	16.749	15.794	16.321	16.084	16.544	15.396	15.848	15.648	16.591	16.839	16.756	16.136	15.335	15.678	16.324	14.819	14.715	15.664	16.074	17.195	17.108	16.605	16.372	15.264	17.547	16.443	16.49	17.463	16.942	16.269	16.173	15.74	17.318	17.816	16.598	15.45	15.708	14.726	18.223	13.528	14.577	16.831	15.669	81.268
	Nomada lathburiana mononega-like virus (BK059310)	16.522	16.398	16.398	16.667	15.848	15.01	16.611	16.674	16.421	15.85	15.518	15.483	16.839	17.17	16.053	16.467	15.7	15.232	16.284	15.312	14.146	16	16.053	16.084	15.792	15.783	15.919	14.794	17.154	16.741	16.163	17.051	16.405	15.692	15.521	14.916	16.884	16.468	16.187	15.208	15.074	14.339	17.894	13.169	14.126	17.342	16.373	55.132
	Hymenopteran chu-related virus OKIAV126 (MW039256)	16.591	16.467	16.467	16.77	16.488	15.792	15.818	16.082	16.66	16.255	16.336	16.425	17.005	16.839	15.927	16.867	16.172	15.989	16.175	16.002	15.234	15.766	16.356	16.701	16.532	16.316	17.031	15.668	16.687	17.094	16.489	16.632	16.563	15.47	15.381	15.477	17.27	16.872	16.996	15.966	15.202	14.55	16.907	13.236	14.658	16.843	15.214	44.821
	Culverton virus (MN167499)	16.976	16.77	16.77	16.481	16.179	15.128	16.543	15.915	15.507	16.243	15.724	15.772	16.288	16.412	16.246	15.668	15.247	15.122	17.309	15.813	15.225	15.309	15.157	15.865	15.615	15.072	14.797	15.202	16.822	15.067	15.153	15.99	15.416	15.839	15.722	15.625	16.363	15.848	16.126	15.301	15.203	13.758	16.12	14.182	15.068	17.073	14.759	37.975
	Hancheng leafhopper mivirus (MN190034)	16.403	16.778	16.778	16.32	17.062	15.196	16.958	15.559	16.276	15.741	15.698	15.621	17.304	16.93	16.681	16.556	15.476	15.334	15.876	15.407	14.533	15.643	15.152	15.312	15.515	15.835	15.807	15.77	17.275	15.982	15.939	17.253	16.418	15.909	15.42	16.046	16.966	16.117	16.412	15.635	15.657	14.515	17.749	13.089	15.223	16.871	15.189	34.331
	Rhagovelia obesa mononega-like virus (BK059311)	15.978	15.937	15.937	16.58	15.703	14.784	15.703	15.73	14.212	14.631	14.549	14.607	15.595	15.675	15.595	14.986	15.047	14.929	15.559	14.508	13.732	15.002	14.492	15.787	15.784	15.655	15.947	14.601	16.112	15.835	15.464	16.86	16.058	14.784	14.503	14.469	16.892	16.573	15.2	14.902	14.96	14.171	16.986	13.473	13.778	15.804	14.383	27.757
	Taiyuan leafhopper virus (MH708020)	16.673	16.552	16.552	15.815	16.505	15.137	16.263	17.042	16.24	16.655	16.21	16.647	17.044	17.044	16.882	15.866	15.299	16.044	15.758	15.551	15.296	14.849	14.851	15.561	15.128	15.159	15.762	15.487	16.216	15.924	15.581	16.439	16.694	15.428	15.314	15.607	17.127	16.974	15.576	15.27	15.124	14.618	16.707	13.579	13.535	16.878	14.332	29.632
	Hubei coleoptera virus 3 (KX884416)	16.66	16.786	16.786	16.639	17.362	15.097	16.653	16.771	16.333	15.458	15.391	16.19	16.456	16.919	16.582	16.33	15.099	15.591	16.908	14.864	14.215	16.267	15.953	15.745	15.185	15.51	15.913	15.694	16.432	16.756	15.864	16.667	16.926	16.045	15.536	16.052	16.601	17.355	15.906	15.841	16.259	14.996	16.667	13.969	14.396	16.919	14.411	30.981
	Shayang Fly Virus 1 (KM817598)	16.358	16.235	16.235	17.159	16.413	15.675	15.906	15.252	15.403	15.889	15.249	15.097	16.351	15.939	15.939	16.351	15.602	15.702	15.374	14.828	13.91	15.407	15.191	14.192	14.313	14.754	14.848	15.673	16.241	15.619	15.488	16.189	16.468	15.322	15.485	15.457	16.906	16.503	15.555	15.747	16.253	13.7	16.885	13.333	14.6	16.758	15.051	26.428
	Atrato Chu-like virus 5 (MN661033)	15.866	15.783	15.741	15.902	14.942	14.018	15.42	15.353	15.397	16.21	16.082	15.774	16.52	16.184	16.855	16.283	16.211	15.554	16.038	15.304	15.129	15.327	15.862	14.826	14.503	14.666	15.17	14.42	15.554	15.449	15.062	16.173	15.923	15.202	15.458	15.943	16.361	16.591	15.656	16.299	16.232	14.714	16.555	13.438	14.567	16.267	14.209	25.36
Natareviridae	Wenzhou Crab Virus 3 (KM817603)	14.034	13.99	13.99	14.462	13.926	14.046	14.506	14.505	13.896	15.07	14.298	14.625	14.513	14.235	14.72	14.248	14.062	13.924	14.063	13.754	13.611	14.524	14.987	15.048	14.383	14.73	14.649	14.916	15.13	14.627	14.472	14.417	13.786	14.211	14.022	13.485	15.542	15.017	14.742	13.861	14.366	13.949	14.831	12.766	13.595	14.042	13.808	16.265
[truncated: 11 more columns]

## Sheet: Gaminoacid_pairwise_identities
Appendix Table 2: G amino acid pairwise identities
Families			Chuviridae																																												Myriaviridae	Crepuscuviridae	Aliusviridae
	Accession number and Names	OQ547744	OQ547745	OQ547746	MN567051	MG600009	MG600010	MW645032	KX884439	ON125109	MW029970	KM460042	MK026591	MN025520	MN599998	KM817594	KM817593	KM817611	KU230451	BK061544	MT153506	MH188031	MH188036	KM817610	KU095839	KX924631	MH620819	KX884427	KM817605	KM817596	KX884425	MW291694	MW291695	KX884419	BK061671	MF360789	KX884452	KM817602	MW039258	BK061673	KM817599	KX884458	KX884409	KX884444	MW039261	MW039254	KY053857	BK059310	MW039256
Chuviridae	OQ547744 - freshwater turtle neural virus 1/alligator snapping turtle
	OQ547745 - sea turtle neural virus 1/kemp ridley turtle	85.965
	OQ547746 - sea turtle neural virus 1/loggerhead turtle	85.965	99.561
	Herr Frank virus -1 (MN567051)	33.913	32.029	32.174
	Guangdon red-banded snake chuvirus-like virus (MG600009)	35.827	36.978	37.122	38.427
	Wenling fish chu-like virus (MG600010)	32.169	33.188	33.188	40.785	35.97
	Hardyhead chuvirus (MW645031)	35.917	35.022	35.022	34.226	34.697	36.596
	Sanxia shrimp virus 4 (KX884439)	28.977	27.841	27.983	30.6	29.927	26.316	26.08
	Freshwater macrophyte associated chu-like virus (ON125109)	24.857	25.571	25.429	26.062	26.496	26.896	25.92	26.966
	Nuomin virus (MW029967)	23.222	24.238	24.238	24.52	22.727	25.148	24.588	21.852	20.827
	Suffolk virus (KM460042)	23.099	23.96	23.816	24.559	23.529	24.292	23.582	21.997	19.805	71.322
	Genoa virus (MK026591)	19.308	20.461	20.461	22.965	21.789	21.502	21.654	19.886	20.509	44.802	45.441
	Brown dog tick virus 2 (MN025520)	22.382	23.099	23.242	23.504	21.397	23.382	23.838	22.493	21.489	42.984	40.407	40.666
	Karukera tick virus (MN599998)	21.695	22.701	22.701	23.099	21.045	23.304	22.552	21.143	20.308	41.74	40.376	39.769	75.253
	Changping tick virus 2 (KM817594)	22.27	22.989	22.845	25.148	22.353	22.802	22.823	21.657	20.113	40.208	39.466	38.607	56.342	56.912
	Bole tick virus 3 (KM817593)	23.353	23.054	23.204	25.449	24.962	24.316	22.72	22.107	21.618	47.344	46.015	42.553	46.073	45.277	44.932
	Wuhan tick virus 2 (KM817611)	20.199	19.63	19.63	23.367	22.206	22.125	20	20.68	20.28	36.087	35.879	36.79	34.522	36.115	35.26	38.257
	lone star tick chuvirus 1 (KU230451)	19.796	20.233	20.233	23.746	20.468	21.418	20.746	18.642	21.983	39.028	38.348	38.227	37.518	37.703	35.746	37.707	49.78
	Belostoma flumineum mononega-like virus (BK061669)	23.555	23.266	23.41	26.152	24.153	24.398	23.238	22.562	21.702	35.171	35.799	33.772	32.893	32.452	33.631	33.991	32.46	32.738
	Dermapteran chu-related virus 142 (MT153506)	23.977	22.368	22.368	23.204	23.169	24.886	22.713	21.848	21.182	31.194	29.73	29.63	31.111	30.564	29.685	34.923	29.283	28.06	33.032
	Culex mosquito virus 4 (MH188031)	21.733	22.173	22.32	21.918	22.741	23.963	20.458	19.941	19.164	24.174	24.622	20.827	21.28	21.973	22.172	22.462	21.123	21.021	24.543	23.592
	Culex mosquito virus 5 (MH188036)	25.436	25.727	25.872	25.301	25.149	27.618	24.508	24.597	23	27.637	27.844	25.292	25.92	26.176	27.015	26.372	24.198	26.074	29.412	27.231	83.025
	Wuhan mosquito virus 8 (KM817610)	25.581	26.163	26.308	25.301	26.339	28.983	25.113	24.744	23.714	28.678	28.144	25.439	26.362	26.618	27.612	27.896	24.636	26.37	29.713	27.08	75.309	90.367
	Imjin River virus 1 (KU095839)	25.727	25.145	25.291	25.753	26.19	28.073	25.567	24.451	23.286	28.678	28.144	25.292	25.626	26.176	27.164	27.591	24.927	25.481	29.11	26.929	74.228	87.615	90.52
	Mos8Chu0 chuvirus (KX924630)	22.142	21.563	21.563	23.373	24.927	25.409	22.107	20.87	20.744	23.167	22.614	21.068	24.636	22.907	22.566	22.951	23.657	22.747	24.107	21.842	23.485	27.886	28.636	28.336
	Lampyris noctiluca chuvirus-like virus 1 (MH620818)	23.239	23.944	23.944	25.968	25.25	24.784	23.615	24.613	22.253	27.077	25.605	24.23	24.719	24.646	26.571	25.329	26.609	25.652	25.968	23.872	29.429	33.962	33.962	33.672	24.783
	Hubei chuvirus-like virus 3 (KX884427)	23.571	25.143	25.143	24.168	25.182	25.693	23.759	23.857	22.082	25.619	25	24.821	24.173	25.462	26.017	26.877	25.247	26.812	27.681	26.145	27.596	31.765	32.206	32.353	27.22	43.927
	Wuchang cockroach virus 3 (KM817604)	23.988	23.266	23.41	24.408	24.017	22.747	23.774	22.35	18.388	26.579	25.51	22.989	26.118	26.783	27.419	26.276	25.47	26.44	25.258	25.816	25.337	30.119	30.712	30.267	27.232	36.259	35.683
	Lishi spider virus 1 (KM817597)	25.718	24.713	24.713	26.003	27.379	25.075	25.187	22.977	21.702	23.304	24.082	23.988	24.419	24.273	25.221	25.982	23.597	25.296	24.739	27.436	27.702	31.928	31.175	31.777	28.209	32.374	33.188	33.579
	Hubei chuvirus-like virus 1 (KX884424)	21.871	21.439	21.439	25.706	23.754	24.288	22.239	24.348	22.348	26.036	25.11	24.928	24.6	24.309	23.781	24.133	24.387	25.258	28.209	25.187	25.457	30.317	29.864	29.864	27.205	32.138	32.029	28.994	30.045
	odonatan chu-related virus 136 (MW291694)	22.384	22.238	22.384	23.767	22.255	23.03	20.846	18.86	20.315	26.637	26.935	27.5	26.068	25.554	25.224	27.854	27.153	28.38	30.56	27.314	24.233	28.528	29.135	29.59	24.292	26.156	27.007	27.637	26.657	24.548
	odonatan chu-related virus 137 (MW291695)	22.853	22.853	22.999	25.821	23.881	23.636	21.267	20.674	21.51	28.614	27.761	27.419	25.849	25.664	26.837	27.314	27.883	27.935	31.222	28.225	26.316	30.382	30.229	30.687	25.373	27.023	28.843	28.125	26.316	24.812	74.886
	Hubei odonate virus 11 (KX884419)	22.125	21.98	21.98	23.952	22.437	23.795	19.545	20.029	21.203	27.53	27.313	27.566	26.074	27.259	26.537	27.744	27.153	27.852	29.545	27.259	24.771	29.501	29.652	29.803	25	25.362	27.46	28.635	27.946	24.585	69.512	68.445
	Chalcocoris rutilans mononega-like virus 2 (BK061671)	18.889	19.861	19.722	19.35	20.709	19.176	19.109	20.168	18.707	23.413	23.023	20.556	20.728	21.298	21.986	22.845	20.81	21.844	22.411	22.031	21.212	24.893	25.179	23.605	22.365	23.056	23.324	24.858	23.338	21.216	22.048	21.622	22.175
	Blacklegged tick chuvirus-2 (MF360789)	23.631	24.207	24.207	25.893	24.3	25.15	24.06	22.287	23.229	32.201	32.599	28.799	30.803	29.84	30.461	31.118	29.437	30.486	31.437	29.552	26.252	31.278	32.03	31.429	26.347	29.226	29.36	28.886	29.88	31.784	29.758	30.816	30.816	24.893
	Wenling crustacean virus 14 (KX884451)	21.135	22.553	22.411	22.368	22.449	22.304	21.926	23.453	19.167	21.657	21.09	21.195	22.143	20.655	22.595	22.337	21.622	20.93	22.548	21.239	18.141	22.585	23.626	23.328	21.944	23.338	22.286	21.449	20.735	22.141	20.593	20.236	20.119	21.893	26.068
	Wenzhou Crab Virus 2 (KM817601)	22.72	23.318	23.468	24.585	22.914	23.903	24.887	22.836	20.741	25.189	24.206	22.088	26.929	25.898	23.752	24.736	22.68	24.179	24.697	22.866	20.031	24.275	23.817	24.122	24.324	26.51	27.812	27.136	23.298	26.212	23.369	22.983	22.679	19.068	23.824	21.719
	Hymenopteran chu-related virus OKIAV147 (MW039257)	8.333	8.333	8.333	9.145	8.234	7.843	7.508	7.331	8.382	8.644	9.323	8.246	10.119	11.276	10.581	9.895	7.456	9.836	9.295	8.636	7.883	9.187	9.488	9.488	6.922	7.091	7.887	8.284	8.67	7.313	9.774	8.912	8.546	7.681	8.915	6.176	8.172
	Trialeurodes vaporariorum mononega-like virus 2 (BK061673)	19.742	21.602	21.602	20.259	19.658	19.656	20.03	17.762	17.753	24.46	24.824	23.748	25.605	24.681	26.648	25.262	21.831	24.282	23.994	26.156	19.913	24.317	24.46	24.173	19.537	22.036	22.348	21.714	20.571	21.745	23.954	22.688	21.532	20.139	24.644	18.284	20.06	7.84
	Tacheng Tick Virus 4 (KM817599)	22.667	22.519	22.519	21.343	21.45	21.108	21.791	20.654	20.117	21.525	21.577	19.76	21.194	21.746	23.169	22.14	19.679	21.333	22.985	21.903	19.237	22.844	22.693	23.298	20.864	21.98	22.339	21.311	21.922	20.721	17.444	17.691	17.069	19.856	23.414	19.494	21.483	7.259	19.168
	Wenling crustacean virus 15 (KX884458)	16.058	16.642	16.642	15.452	15.634	17.16	15.147	15.284	15.44	16.642	15.936	15.134	17.621	16.667	17.059	15.959	17.479	16.058	15.712	17.638	13.684	16.296	16.889	16.593	16.204	17.167	16.471	16.813	14.684	15.103	15.704	15.929	15.899	15.903	17.847	15.015	18.815	6.805	16.545	17.889
	Beihai barnacle virus 9 (KX884409)	14.919	15.214	15.362	15.179	15.453	15.015	13.947	12.628	14.809	15.946	15.774	15.695	16.964	16.544	16.692	16.592	16.448	15.797	16.467	15.455	13.11	15.465	16.517	16.517	13.783	15.896	18.276	15.805	15.052	14.583	15.142	15.789	14.843	13.333	16.667	14.056	14.095	6.647	14.454	16.176	13.577
Myriaviridae	Hubei myriapoda virus 8 (KX884444)	9.191	9.091	9.091	8.317	7.315	6.206	7.534	7.385	6.771	6.633	6.647	6.494	8.358	7.646	7.407	6.797	7.093	7.136	7.6	6.949	5.674	6.827	7.932	7.229	7.654	8.175	7.256	7.6	7.792	6.793	8.425	7.924	7.948	7.228	7.5	6.944	5.59	3.696	8.325	7.231	7.29	5.973
Crepuscuviridae	Megalopteran chu-related virus OKIAV119 (MW039261)	9.947	9.947	9.947	8.499	10.667	9.333	10.744	9.948	9.29	9.346	9.436	10.093	9.75	10.118	10.757	10.083	10.212	9.358	10.212	10.336	8.859	10.253	10.12	10.652	8.945	9.605	11.009	11.111	10.013	9.474	11.185	11.303	10.963	9.29	9.235	9.115	9.003	5.049	8.508	10.027	7.211	6.996	7.246
Aliusviridae	Hymenopteran chu-related virus OKIAV123 (MW039254)	7.094	6.9	6.803	7.303	6.712	5.659	6.094	7.371	6.208	6.152	6.654	6.117	6.963	7.239	6.518	6.914	6.214	6.055	6.803	6.654	5.496	6.829	6.634	6.244	5.479	5.911	6.473	6.9	7.087	6.311	7.505	6.238	6.94	6.476	6.22	6.352	6.727	5.484	6.442	5.8	5.534	6.487	7.639	5.138
	Scaldis River bee virus (KY053857)	7.184	7.184	7.087	7.004	6.608	5.458	6.188	7.364	6.393	6.341	7.129	6.305	7.343	8.1	6.511	7.007	7.081	6.829	7.282	6.549	5.294	6.433	6.628	6.335	6.452	6.389	6.757	6.796	7.371	7.081	7.4	7.4	7.324	5.994	6.99	6.923	7.623	5.473	6.148	5.594	6.022	6.879	6.861	6.274	71.279
	Nomada lathburiana mononega-like virus (BK059310)	6.654	6.369	6.369	6.292	6.667	4.962	5.566	6.641	6.542	6.113	5.755	6.648	6.055	5.855	5.519	6.072	7.217	6.877	7.414	6.89	5.662	6.679	6.87	6.489	6.507	5.877	5.671	8.08	8.262	5.983	6.482	6.006	5.927	5.965	6.179	6.403	5.79	3.216	5.738	6.067	5.99	5.073	6.093	5.028	34.257	34.288
	Hymenopteran chu-related virus OKIAV126 (MW039256)	5.712	5.518	5.615	5.534	6.002	6.317	6.375	6.963	5.72	8.268	7.596	7.834	7.136	8.181	8.043	7.892	8.027	7.101	8.043	7.31	6.158	7.289	7.386	7.386	6.238	6.377	7.033	7.164	6.196	6.196	7.094	7.289	7.205	7.312	7.26	7.397	7.1	3.38	5.843	6.481	6.207	5.07	5.611	6.698	23.014	23.245	23.022
	Culverton virus (MN167499)	6.216	6.396	6.306	6.396	6.847	5.787	6.175	6.115	4.653	5.616	6.429	5.671	5.476	5.556	5.415	5.088	5.135	5.344	4.86	6.08	6.187	6.968	7.692	6.878	5.077	5.66	5.735	7.214	6.385	6.649	6.143	6.137	5.893	6.294	5.581	6.161	6.32	3.864	5.442	5.54	5.505	5.741	6.55	6.016	11.462	11.535	12.633	10.461
	Rhagovelia obesa mononega-like virus (BK059311)	10.437	10.316	10.316	10.159	8.845	8.148	8.046	7.937	8.413	8.979	9.89	9.425	9.124	9.047	9.202	10.406	8.024	8.313	9.046	8.674	8.728	10.272	10.272	10.396	8.098	9.167	11.098	9.697	10.049	8.557	8.722	9.606	8.631	6.951	9.448	7.524	8.579	4.737	7.739	8.27	7.398	7.595	5.123	5.828	5.818	5.931	5.65	5.727
	Taiyuan leafhopper virus (MH708020)	6.894	7.309	7.226	5.824	5.736	6.167	6.809	7.131	7.195	7.763	7.267	7.718	8.526	8.017	7.571	6.997	7.558	7.012	7.232	6.187	6.035	7.423	7.673	7.506	5.853	7.297	7.444	7.564	6.063	6.561	7.917	7.333	7.352	6.563	8.063	7.521	6.245	2.553	6.018	7.076	6.086	5.772	6.012	4.819	9.764	8.682	10.919	9.581
	Hubei coleoptera virus 3 (KX884416)	7.004	7.173	7.173	7.354	6.16	7.101	7.366	6.728	5.912	7.699	7.46	6.655	7.563	7.634	8.186	7.366	7.582	6.345	7.848	5.927	6.457	7.348	7.686	7.601	6.87	7.323	7.053	8.081	6.83	6.577	6.007	6.514	6.599	6.822	7.071	5.621	6.667	4.22	7.256	6.234	5.25	5.086	7.073	5.337	8.422	8.34	7.443	8.074
	Shayang Fly Virus 1 (KM817598)	7.31	7.498	7.404	7.606	6.754	6.485	7.544	7.383	7.579	9.237	9.515	8.06	9.448	9.337	10.056	8.809	8.63	8.569	9.774	6.887	6.244	7.996	7.996	7.714	7.372	7.31	6.916	7.498	8.357	7.7	7.352	8.011	7.069	7.579	7.779	6.25	7.454	3.282	6.599	6.97	5.561	6.647	5.353	4.736	10.163	10.561	10.367	8.622
	Atrato Chu-like virus 5 (MN661033)	7.521	7.521	7.521	6.678	6.672	6.003	6.585	5.807	7.167	7.897	7.301	6.826	8.34	8.326	8.212	8.604	7.942	7.302	6.923	7.911	6.58	7.725	7.725	7.468	6.971	7.765	7.574	7.956	7.692	7.436	8.319	8.062	7.997	7.595	7.613	5.867	6.25	3.406	7.875	5.351	5.405	4.565	5.534	5.18	7.808	7.583	7.016	5.8
[truncated: 6 more columns]

## Sheet: Naminoacid_pairwise_identities
Appendix Table 3: N amino acid pairwise identities
Families		Chuviridae																																													Myriaviridae	Crepuscuviridae	Aliusviridae
	Accession number and Names	OQ547744	OQ547745	OQ547746	MN567051	MG600009	MG600010	MW645031	KX884439	ON125109	MW029970	KM460042	MK026591	MN025520	MN599998	KM817594	KM817593	KM817611	KU230451	KM817595	KM817608	KM817607	BK061544	MT153494	MH188031	MH188036	KM817610	KU095839	KX924631	MH620819	KX884427	KM817605	KM817596	KX884425	MW291694	MW291695	NC_032956	BK061671	MF360789	KX884452	KM817602	MW039258	BK061673	KM817599	KX884458	KX884409	KX884444	MW039261	MW039254
Chuviridae	OQ547744 - freshwater turtle neural virus 1/alligator snapping turtle
	OQ547745 - sea turtle neural virus 1/kemp ridley turtle	85.062
	OQ547746 - sea turtle neural virus 1/loggerhead turtle	85.062	100
	Herr Frank virus -1 (MN567051)	33.4	33.136	33.136
	Guangdon red-banded snake chuvirus-like virus (MG600009)	38.776	39.596	39.596	33.136
	Wenling fish chu-like virus (MG600010)	28.302	30.189	30.189	26.64	28.571
	Hardyhead chuvirus (MW645031)	32.341	30.769	30.769	27.553	26.121	22.222
	Sanxia shrimp virus 4 (KX884439)	23.395	24.224	24.224	25.458	23.975	21.957	21.807
	Freshwater macrophyte associated chu-like virus (ON125109)	14.314	14.706	14.706	14.451	14.09	14.851	13.384	14.735
	Nuomin virus (MW029970)	18.789	19.207	19.207	15.832	18.257	16.703	17.382	17.722	16.008
	Suffolk virus (KM460042)	20.127	20.127	20.127	17.515	17.684	17.982	16.39	18.201	15.514	56.582
	Genoa virus (MK026591)	15.031	16.075	16.075	15.139	15.114	18.359	14.343	16.949	12.963	20.776	22.248
	Brown dog tick virus 2 (MN025520)	16.564	16.564	16.564	15.431	15.479	16.06	13.424	14.667	13.088	22.768	24.229	24.664
	Karukera tick virus (MN599998)	16.155	17.178	17.178	17.034	15.479	16.488	14.786	15.953	12.883	21.924	22.907	22.87	57.895
	Changping tick virus 2 (KM817594)	20.404	21.01	21.01	15.625	15.895	17.178	15.46	15.574	14.085	25.87	26.049	26.201	38.546	38.987
	Bole tick virus 3 (KM817593)	16.008	16.206	16.206	15.31	17.451	17.213	13.8	16.507	14.4	21.645	21.814	22.65	26.625	25.979	28.992
	Wuhan tick virus 2 (KM817611)	16.842	16.211	16.211	16.466	16.284	19.869	12.195	16.344	14.409	21.379	20.968	23.165	21.591	22.273	23.414	22.958
	lone star tick chuvirus 1 (KU230451)	12.766	12.5	12.5	12.846	12.632	13.499	9.585	11.662	11.702	23.077	22.917	20.63	22.619	21.131	17.79	16.332	26.036
	Changping tick virus 3 (KM817595)	15.714	15.714	15.714	18.468	16.667	17.97	14.484	16.352	14.969	26.304	23.81	24.494	23.385	22.94	23.077	22.174	25	18.873
	Wuhan louse fly virus 7 (KM817609)	16.524	17.167	17.167	17.683	15.466	19.469	15.496	18.354	14.046	23.198	22.573	22.197	20.751	18.985	20.843	24.301	19.954	15.698	21.7
	Wuhan louse fly virus 6 (KM817606)	15.158	15.158	15.158	15	15.625	17.429	13.442	16.632	12.963	19.775	19.187	19.639	19.647	18.764	19.214	20.975	17.647	14.9	21.634	42.353
	Belostoma flumineum mononega-like virus (BK061669)	15.638	16.461	16.461	14.028	16.735	16.379	13.917	16.39	12.19	21.875	20.27	20.862	22.727	21.645	22.993	21.339	21.689	17.101	21.429	21.396	22.595
	Dermapteran chu-related virus 142 (MT153494)	19.048	17.391	17.391	15.385	16.289	16.304	13.972	14.609	15.451	19.101	19.413	21.136	21.834	21.834	21.634	19.957	23.684	17.262	22.581	21.573	18.386	21.681
	Culex mosquito virus 4 (MH188031)	13.005	12.266	12.266	14.141	14.68	12.656	10.116	13.899	12.92	13.235	12.362	15.539	12.341	13.249	13.547	13.158	15.118	11.359	13.775	14.393	13.812	13.736	11.602
	Culex mosquito virus 5 (MH188036)	11.601	11.408	11.408	13.231	13.314	12.102	9.97	14.88	13.133	12.615	11.263	14.977	12.447	13.029	12.844	12.324	13.456	10.028	13.866	13.671	12.757	12.946	10.46	73.793
	Wuhan mosquito virus 8 (KM817610)	14.014	13.758	13.758	14.118	14.751	12.937	10.544	14.867	15.21	11.754	10.708	15.44	13.369	14.617	14.336	13.208	14.158	9.544	14.159	15.356	14.054	13.106	12.681	55.489	60.757
	Imjin River virus 1 (KU095839)	12.759	11.706	11.706	13.689	14.188	11.189	10.604	13.805	13.811	12.839	11.434	14.183	13.369	14.082	15.035	12.178	14.516	8.043	13.274	15.722	13.874	13.106	12.862	55.956	52.142	60.239
	Mos8Chu0 chuvirus (KX924630)	17.349	16.221	16.221	15.283	16.252	16.071	14.286	12.278	12.524	14.545	16.564	16.566	12.825	12.987	16.438	13.419	14.228	12.435	14.881	13.958	13.088	15	16.168	11.986	11.151	11.519	12.605
	Lampyris noctiluca chuvirus-like virus 1 (MH620818)	20.172	20.601	20.601	17.043	16.773	17.002	16.91	16.667	14.375	18.851	19.773	17.995	18.1	17.914	16.927	14.989	19.585	15.198	17.914	16.553	16.401	20.273	18.326	13.996	13.837	13.153	14.054	17.782
	Hubei chuvirus-like virus 3 (KX884427)	20.985	20.128	20.128	18.814	18.22	17.753	17.256	18.925	13.675	18.75	19.048	20.737	17.234	17.045	16.481	16.705	22.381	12.651	17.84	17.202	15.207	15.789	16.317	15.27	14.6	14.416	14.964	17.292	33.413
	Wuchang cockroach virus 3 (KM817604)	21.277	21.064	21.064	18.737	18.908	18.202	16.977	19.19	15.287	21.719	23.111	21.64	19.426	19.868	20.175	19.231	21.647	17.117	19.4	18.75	16.779	20.635	20.091	13.124	13.445	13.382	13.743	18.295	30.254	28.673
	Lishi spider virus 1 (KM817597)	19.748	20.378	20.378	17.871	16.667	17.429	17.996	19.28	12.343	17.372	18.778	17.713	14.79	14.57	17.904	16.228	18.349	14.451	17.873	20.316	17.079	17.937	17.202	14.991	14.266	13.953	13.775	18.852	30.14	30.097	27.4
	Hubei chuvirus-like virus 1 (KX884424)	19.058	18.844	18.844	17.551	21.186	19.512	16.39	17.495	12.757	18.834	19.42	19.687	17.517	16.408	18.478	17.137	16.93	15.407	19.205	20.177	17.295	20.133	20.713	14.153	14.137	13.661	13.843	18.58	21.591	21.51	22.697	22.222
	odonatan chu-related virus 136 (MW291694)	15.292	14.757	14.757	14.231	17.554	14.257	13.748	16.36	15.873	17.735	16.953	19.574	15.9	15.69	17.213	15.863	16.702	9.549	17.598	19.306	16.916	18.008	18.298	15.167	13.613	15.246	14.45	15.769	17.735	16.883	21.627	16.913	22.175
	odonatan chu-related virus 137 (MW291695)	16.117	15.385	15.385	13.832	16.571	14.172	13.504	15.822	14.258	15.702	16.387	18.182	15.735	15.942	17.857	16.335	14.286	12.399	15.789	19.409	16.424	18.496	18.724	13.821	12.669	13.462	13.462	15.955	17.089	16.274	19.158	16.458	21.218	57.57
	Hubei odonate virus 11 (KX884419)	16.456	16.878	16.878	14.487	17.083	16.81	15.886	15.856	15.041	17.582	18.805	18.421	16.45	18.615	18.605	15.833	16.009	12.36	18.359	20.175	17.354	18.083	20.044	14.391	14.139	15.789	15.971	17.454	19.469	17.265	21.729	18.043	23.077	57.235	54.449
	Chalcocoris rutilans mononega-like virus 2 (BK061671)	16.142	15.748	15.748	15.474	14.063	13.223	12.053	14.587	13.178	15.481	15.745	16.946	16.406	17.05	16.367	14.504	13.502	12.295	16.632	14.681	13.417	14.639	15.638	12.413	11.72	11.986	12.5	15.101	15.435	18.696	18.913	14.894	18.79	18.688	19.729	18.163
	Blacklegged tick chuvirus-2 (MF360789)	16.973	18.609	18.609	16.339	17.85	16.189	16.142	17.039	16.04	15.606	12.5	16.222	13.73	15.369	14.519	14.712	15.164	11.549	15.524	16.25	14.403	16.222	18.012	14.029	13.771	13.708	12.127	15.308	16.458	15.658	18.219	15.984	17.573	16.768	18.29	18.2	17.47
	Wenling crustacean virus 14 (KX884451)	17.059	17.059	17.059	18.269	14.175	14.845	14.366	16.444	13.828	15.171	14.624	15.565	14.747	16.331	14.257	15.354	14.823	11.326	15.632	16.702	14.768	14.046	15.767	14.136	14.505	14.872	14.359	13.097	16.556	18.907	20.628	19.298	18.363	14.257	15.914	19.958	15.72	16.097
	Wenzhou Crab Virus 2 (KM817601)	15.168	15.726	15.726	15.304	15.035	13.879	12.521	15.704	13.725	13.297	14.048	14.828	13.793	15.789	15.865	13.908	15.217	10.762	15.468	17.431	14.156	17.455	12.661	11.567	12.119	13.623	13.343	15.026	19.815	16.636	15.074	15.455	19.039	16.447	16.396	17.518	15.669	14.781	15.009
	Hymenopteran chu-related virus OKIAV147 (MW039257)	7.504	7.1	7.1	6.839	8.067	7.332	6.352	5.41	5.607	8.786	6.634	7.132	6.376	6.532	8.204	6.707	5.723	6.379	6.635	7.085	5.723	6.416	6.918	7.589	7.123	6.743	6.942	6.706	6.472	6.016	6.829	7.2	7.27	7.939	7.164	7.223	6.088	7.668	5.697	7.195
	Trialeurodes vaporariorum mononega-like virus 2 (BK061673)	16.768	17.576	17.576	14.644	15.6	18.388	14.369	15.464	15.789	17.495	19.734	17.532	15.632	17.131	18.087	17.791	18.221	10.61	18.182	18.083	15.269	19.957	18.559	12.389	12.29	12.522	12.348	13.867	18.438	16.886	18.872	17.949	19.742	15.385	15.308	17.328	13.655	16.427	15.102	12.903	6.309
	Tacheng Tick Virus 4 (KM817599)	15.248	14.844	14.844	14.559	15.146	15.071	13.383	13.174	13.189	13.958	13.983	12.579	15.96	15.758	18.256	13.583	13.319	11.892	13.934	17.094	13.417	15.56	12.863	10.435	9.488	11.597	11.565	13.786	15.368	15.368	13.853	13.8	15.812	14.567	15.048	15.063	14.397	14.315	14.231	16.056	6.466	12.146
	Wenling crustacean virus 15 (KX884458)	10.442	11.044	11.044	8.56	9.96	11.585	8.35	9.438	9.901	9.186	10.191	9.603	7.531	8.577	8.058	8.016	7.338	6.469	9.259	11.301	12.369	6.904	6.809	8.571	8.592	8.392	7.867	8.527	9.188	10.064	8.705	8.159	9.283	9.256	8.858	9.465	8.893	9.2	9.256	7.624	4.044	9.388	9.6
	Beihai barnacle virus 9 (KX884409)	11.224	10.204	10.204	8.949	9.677	11.983	8.498	10.678	7.227	7.917	10.593	10.924	10.856	10.23	13.017	9.776	9.091	8.767	10.537	8.172	9.302	10.549	9.554	7.368	7.51	8.576	7.376	8.465	9.935	9.914	8.836	9.514	10.549	10.442	9.055	8.848	9.533	10.913	7.8	10.49	4.961	9.388	9.259	9.426
Myriaviridae	Hubei myriapoda virus 8 (KX884444)	11.405	10.998	10.998	10.317	12.016	11.321	8.8	10.408	9.146	14.912	12.5	9.914	12.876	13.793	11.416	12.206	12.227	10.888	12.636	12.154	9.168	12.179	12.311	9.874	10.44	8.703	8.703	11.067	13.717	12.996	12.232	11.183	14.502	12.5	11.847	11.864	11.156	11.29	11.458	9.601	5.272	12.266	9.533	11.345	6.967
Crepuscuviridae	Megalopteran chu-related virus OKIAV119 (MW039261)	10.733	10.555	10.555	11.723	12.1	10.662	9.138	9.524	10.036	12.127	11.72	11.864	11.032	9.947	11.296	9.481	11.429	8.289	10.428	10.586	8.955	11.743	9.294	7.955	8.258	8.426	6.995	9.887	10.345	12.934	12.162	11.553	10.586	11.031	10.394	12.015	10.745	9.353	11.399	7.48	6.026	10.055	8.571	6.909	7.519	10.478
Aliusviridae	Hymenopteran chu-related virus OKIAV123 (MW039254)	9.688	9.317	9.317	10.671	9.414	9.615	9.474	10.089	8.006	8.402	9.182	8.183	8.514	7.883	7.583	8.951	8.867	10.904	7.916	8.319	7.061	9.709	7.916	8.006	7.749	6.806	7.756	8.633	9.091	9.428	9.933	9.091	7.769	8.006	10.125	9.211	9.863	8.108	8.432	8.204	6.658	9.539	8.207	5.751	7.89	7.818	7.475
	Scaldis River bee virus (KY053857)	10.313	9.783	9.783	10.366	9.105	9.135	8.271	9.911	7.849	7.414	8.681	8.347	8.824	7.728	7.583	8.179	9.688	10.106	8.401	7.82	6.732	8.738	8.078	8.006	7.155	6.389	7.064	8.633	8.249	9.091	9.596	8.264	8.595	8.477	9.034	8.717	10.015	8.744	8.432	7.496	5.875	9.539	7.903	5.591	7.89	7.98	7.032	81.846
	Nomada lathburiana mononega-like virus (BK059310)	8.896	8.689	8.689	11.078	9.091	7.837	7.829	9.503	7.55	6.28	7.178	7.36	8.631	9.228	8.837	7.567	8.507	10.875	8.215	7.015	7.568	8.228	6.477	7.862	8.039	8.186	7.891	8.702	7.401	7.401	7.566	6.785	7.27	7.396	7.951	7.556	8.029	7.176	8.689	6.815	5.263	7.8	7.463	5.643	7.425	7.496	6.139	38.594
	Hymenopteran chu-related virus OKIAV126 (MW039256)	10.272	9.819	9.819	9.091	8.559	8.488	9.517	8.357	8.841	7.484	9.032	7.911	7.806	7.485	9.356	8.811	6.984	10.317	6.563	5.484	7.166	7.668	7.344	7.005	7.424	7.065	6.775	7.692	7.805	7.48	7.805	8.307	6.23	6.442	6.697	7.154	8.092	7.407	10.296	6.233	6.897	8.488	8.767	7.088	8.398	7.031	8.378	29.986
	Culverton virus (MN167499)	6.656	7.229	7.229	7.068	6.718	8.095	7.489	8.664	9.953	7.178	8.595	8.428	6.595	6.585	6.573	7.798	7.805	9.574	7.52	6.59	8.632	8.814	6.24	7.388	8.087	8.225	7.813	8.811	8.5	7.167	8	6.874	5.892	6.598	6.891	6.189	7.218	8.189	7.918	7.181	4.756	8.189	6.747	6.815	7.987	7.916	5.734	27.141
	Hancheng leafhopper mivirus (MN190034)	7.314	6.996	6.996	7.545	5.972	7.05	7.095	7.662	5.602	6.851	6.932	8.006	6.537	7.222	6.838	7.618	6.569	5.631	6.772	6.083	6.158	6.503	6.967	6.171	6.304	6.905	7.338	6.789	7.44	5.944	7.578	5.417	6.825	7.93	7.754	8.37	6.722	6.313	5.638	7.858	6.444	6	4.703	5	5.636	5.37	4.478	6.949
	Rhagovelia obesa mononega-like virus (BK059311)	8.801	8.597	8.597	9.212	8.096	8.385	7.08	7.114	9.422	10.686	10.016	9.826	9.488	8.722	9.969	8.996	9.076	10.582	8.764	8.039	8.267	8.934	8.031	8.163	8.497	7.557	7.517	8.033	9.416	7.305	8.117	6.539	8.814	8.511	7.982	8.293	7.771	6.144	8.178	7.29	4.161	6.759	5.744	6.009	5.443	6.289	7.835	14.545
	Taiyuan leafhopper virus (MH708020)	8.183	7.341	7.341	7.387	6.887	7.072	7.231	6.329	6.103	7.983	7.783	7.514	8.652	7.943	9.142	8.787	7.257	7.292	8.702	6.471	6.25	7.857	8.702	6.378	6.123	6.187	6.171	7.87	7.396	7.249	7.84	7.143	6.841	7.423	7.133	8.538	7.212	6.723	6.831	5.648	6.44	6.751	5.898	4.916	5.278	5.666	4.941	9.727
	Hubei coleoptera virus 3 (KX884416)	8.096	7.75	7.75	7.132	7.313	7.527	6.977	6.305	7.143	8.903	8.696	8.07	9.313	8.761	11.06	7.982	7.46	12.76	8.791	7.668	8.215	8.411	7.837	6.106	6.229	7.432	7.278	7.303	6.592	5.627	6.752	7.109	7.79	6.627	7.036	7.437	5.087	8	7.994	7.202	4.707	5.675	7.445	6.738	6.009	6.918	6.356	15.638
	Shayang Fly Virus 1 (KM817598)	9.591	8.491	8.491	7.988	8.438	8.254	8.23	8.228	7.099	8.374	7.667	8.173	6.581	6.26	6.604	8.554	7.865	6.693	7.583	6.852	6.602	6.699	8.213	7.396	6.422	8.076	7.331	5.684	7.492	7.414	8.455	7.581	9.165	8.267	8.1	8.091	7.321	8.92	6.406	7.445	4.966	7.837	6.769	5.271	6.221	6.051	6.196	6.974
	Atrato Chu-like virus 5 (MN661033)	8.877	8.877	8.877	8.496	8.484	8.688	7.143	7.051	9.123	9.452	8.621	7.533	7.829	7.993	8.55	7.788	9.416	9.626	8.163	8.654	8.523	7.565	9.276	8.809	9.005	9.44	8.96	8.987	8.031	8.238	8.238	8.271	9.091	8.456	9.273	10.112	7.652	7.286	8.177	8.595	6.003	8.456	8.065	6.593	7.435	7.607	8.607	10.29
Natareviridae	Wenzhou Crab Virus 3 (KM817603)	7.634	6.792	6.792	5.626	6.038	6.917	7.692	8.184	8.427	6.098	6.122	6.491	8.583	9.581	8.092	7.457	6.897	6.053	8.748	8.23	8.147	5.882	7.708	5.442	4.909	4.817	5.546	7.29	6.939	7.347	7.863	7.816	7.739	7.358	8.303	8.2	7.707	6.107	8.349	7.576	5.589	6.718	7.547	4.038	6.693	7.859	5.779	5.766
[truncated: 11 more columns]

## Sheet: ORF4aminoacid_pairwise_IDs
Appendix Table 4: Piscichuviral ORF4 amino acid pairwise identities
	Piscichuvirus
Accession number and Names	OQ547744	OQ547745	OQ547746	MN567051‡	MG600009 ‡	MG600010 ‡	KX884439 ‡	ON125109
OQ547744 - freshwater turtle neural virus 1/alligator snapping turtle
OQ547745 - sea turtle neural virus 1/kemp ridley turtle	77.358
OQ547746 - sea turtle neural virus 1/loggerhead turtle	77.358	100
Herr Frank virus 1 (MN567051)‡	7.273	7.273	7.273
Guǎngdōng red-banded snake chuvirus-like virus (MG600009)‡	21.698	24.528	24.528	7
Wēnlǐng fish chu-like virus (MG600010)‡	26.733	27.723	27.723	7.609	18.889
Sānxiá atyid shrimp virus 4 (KX884439)‡	13.208	14.151	14.151	6.667	16.667	9.756
Freshwater macrophyte associated chu-like virus (ON125109)	16.541	18.797	18.797	2.19	11.278	10.317	6.107
‡ Annotations were performed in this study, as ORF4was not originally annotated in NCBI.
